# Supplementary material for: The mode of inheritance in tetraploid cut roses
Source: Theor Appl Genet. 2012 Apr 12;125(3):591–607. doi: 10.1007/s00122-012-1855-1 (PMC3397129; doi:10.1007/s00122-012-1855-1)
Supplement: Supplementary file 2 — Supplementary material 2 (XLS 76 kb) [file 122_2012_1855_MOESM2_ESM.xls]

## Sheet: Rh77
ESM 2: Tables showing the inheritance patterns observed according to the different alleles amplified by SSRs in the K5 population, cells having the same colour show the phenotypic classes which can not be separatly distinguished, n: total number of individuals in the progeny
Rh77
ABCO x BCOO
		1/6	2/6	2/6	1/6
		BC	BO	CO	OO
1/6	AB	ABBC	ABBO	ABCO	ABOO
1/6	AC	ABCC	ABCO	ACCO	ACOO
1/6	AO	ABCO	ABOO	ACOO	AOOO
1/6	BC	BBCC	BBCO	BCCO	BCOO
1/6	BO	BBCO	BBOO	BCOO	BOOO
1/6	CO	BCCO	BCOO	CCOO	COOO
		BC	BO	CO	OO
	AB	48	25	-	-
	AC	-	-	27	-
	AO	-	-	-	2
	BC	37	-	-	-
	BO	-	16	-	-
	CO	-	-	20	-
Other phenotypic class
OOOO	4
	n=179

## Sheet: Rh98
ESM 2: Tables showing the inheritance patterns observed according to the different alleles amplified by SSRs in the K5 population, cells having the same colour show the phenotypic classes which can not be separatly distinguished, n: total number of individuals in the progeny
Rh98
ABCO x BCOO
		1/6	2/6	2/6	1/6
		BC	BO	CO	OO
1/6	AB	ABBC	ABBO	ABCO	ABOO
1/6	AC	ABCC	ABCO	ACCO	ACOO
1/6	AO	ABCO	ABOO	ACOO	AOOO
1/6	BC	BBCC	BBCO	BCCO	BCOO
1/6	BO	BBCO	BBOO	BCOO	BOOO
1/6	CO	BCCO	BCOO	CCOO	COOO
		BC	BO	CO	OO
	AB	46	19	-	-
	AC	-	-	25	-
	AO	-	-	-	8
	BC	26	-	-	-
	BO	-	13	-	-
	CO	-	-	10	-
		72	32	35	8
Other phenotypic class
OOOO	7
	n=146

## Sheet: RhCP521
ESM 2: Tables showing the inheritance patterns observed according to the different alleles amplified by SSRs in the K5 population, cells having the same colour show the phenotypic classes which can not be separatly distinguished, n: total number of individuals in the progeny
RhCP521
ABCO X CDOO
		1/6	2/6	2/6	1/6
		CD	CO	DO	OO
1/6	AB	ABCD	ABCO	ABDO	ABOO
1/6	AC	ACCD	ACCO	ACDO	ACOO
1/6	AO	ACDO	ACOO	ADOO	AOOO
1/6	BC	BCCD	BCOO	BCDO	BCOO
1/6	BO	BCDO	BCOO	BDOO	BOOO
1/6	CO	CCDO	CCOO	CDOO	COOO
		CD	CO	DO	OO
	AB	9	13	3	0
	AC	24	17	-	-
	AO	-	-	1	2
	BC	21	20	-	-
	BO	-	-	0	0
	CO	15	11	-	-
Other phenotypic classes
OOOO	24
DOOO	15
	n=175

## Sheet: RhL47
ESM 2: Tables showing the inheritance patterns observed according to the different alleles amplified by SSRs in the K5 population, cells having the same colour show the phenotypic classes which can not be separatly distinguished, n: total number of individuals in the progeny
RhL47		(Two models possible)
ABCO x CCOO										ABCC x COOO
		1/6	1/6	1/6	1/6	1/6	1/6					1/6	2/6	2/6	1/6
		AB	AC	AO	BC	BO	CO					AB	AC	BC	CC
1/6	CC	ABCC	ACCC	ACCO	BCCC	BCCO	CCCO			1/2	CO	ABCO	ACCO	BCCO	CCCO
4/6	CO	ABCO	ACCO	ACOO	BCCO	BCOO	CCOO			1/2	OO	ABOO	ACOO	BCOO	CCOO
1/6	OO	ABOO	ACOO	AOOO	BCOO	BOOO	COOO
		AB	AC	AO	BC	BO	CO					AB	AC	BC	CC
	CC	77	0	-	1	-	84				CO	77	0	1	84
	CO	-	-	-	-	-	-				OO	6	-	-	-
	OO	6	-	0	-	1	-
Other phenotypic class											Other phenotypic classes
OOOO	5										BOOO	1
	n=174										OOOO	5
												n=174

## Sheet: RhP507
ESM 2: Tables showing the inheritance patterns observed according to the different alleles amplified by SSRs in the K5 population, n: total number of individuals in the progeny
RhP507
ABOOxCOOO
		1/2	1/2
		CO	OO
1/6	AB	ABCO	ABOO
2/6	AO	ACOO	AOOO
2/6	BO	BCOO	BOOO
1/6	OO	COOO	OOOO
		CO	OO
	AB	16	14
	AO	33	19
	BO	19	16
	OO	16	13
	n=146

## Sheet: RMS016
ESM 2: Tables showing the inheritance patterns observed according to the different alleles amplified by SSRs in the K5 population, cells having the same colour show the phenotypic classes which can not be separatly distinguished, n: total number of individuals in the progeny
RMS016
ABCO X BCDO
		1/6	1/6	1/6	1/6	1/6	1/6
		BC	BD	BO	CD	CO	DO
1/6	AB	ABBC	ABBD	ABBO	ABCD	ABCO	ABDO
1/6	AC	ABCC	ABCD	ABCO	ACCD	ACCO	ACDO
1/6	AO	ABCO	ABDO	ABOO	ACDO	ACOO	ADOO
1/6	BC	BBCC	BBCD	BBCO	BCCD	BCCO	BCDO
1/6	BO	BBCO	BBDO	BBOO	BCDO	BCOO	BDOO
1/6	CO	BCCO	BCDO	BCOO	CCDO	CCOO	CDOO
		BC	BD	BO	CD	CO	DO
	AB	20	13	10	17	-	-
	AC	-	-	-	11	2	-
	AO	-	-	-	-	-	6
	BC	19	10	-	-	-	-
	BO	-	2	10	-	-	-
	CO	-	-	-	17	7	-
Other phenotypic classes
OOOO	4
DOOO	3
	n=151

## Sheet: RMS035
ESM 2: Tables showing the inheritance patterns observed according to the different alleles amplified by SSRs in the K5 population, cells having the same colour show the phenotypic classes which can not be separatly distinguished, n: total number of individuals in the progeny
RMS035
CCDO X AABC
		1/6	2/6	2/6	1/6
		CC	CD	CO	DO
1/6	AA	AACC	AACD	AACO	AADO
2/6	AB	ABCC	ABCD	ABCO	ABDO
2/6	AC	ACCC	ACCD	ACCO	ACDO
1/6	BC	BCCC	BCCD	BCCO	BCDO
		CC	CD	CO	DO
	AA	44	31	-	3
	AB	24	13	-	6
	AC	-	-	-	-
	BC	13	10	-	-
Other phenotypic classes
OOOO	1
CDOO	3
BDOO	1
BOOO	1
AOOO	2
	n=152

## Sheet: RMS062
ESM 2: Tables showing the inheritance patterns observed according to the different alleles amplified by SSRs in the K5 population, n: total number of individuals in the progeny
RMS062
DDEF X ABCD
		1/6	2/6	2/6	1/6
		DD	DE	DF	EF
1/6	AB	ABDD	ABDE	ABDF	ABEF
1/6	AC	ACDD	ACDE	ACDF	ACEF
1/6	AD	ADDD	ADDE	ADDF	ADEF
1/6	BC	BCDD	BCDE	BCDF	BCEF
1/6	BD	BDDD	BDDE	BDDF	BDEF
1/6	CD	CDDD	CDDE	CDDF	CDEF
		DD	DE	DF	EF
	AB	4	8	15	5
	AC	5	8	9	2
	AD	8	10	9	2
	BC	2	8	7	2
	BD	3	10	4	3
	CD	3	8	4	4
Other phenotypic classes
OOOO	2
BCE	1
BEF	1
ABCDF	3
ABCDE	1
ABDEF	2
ABE	1
	n=154

## Sheet: RMS082
ESM 2: Tables showing the inheritance patterns observed according to the different alleles amplified by SSRs in the K5 population, cells having the same colour show the phenotypic classes which can not be separatly distinguished, n: total number of individuals in the progeny
RMS082	(Two models possible)
BCDO x ABCC									BCCD x ABCO
		1/6	1/6	1/6	1/6	1/6	1/6				1/6	2/6	2/6	1/6
		BC	BD	BO	CD	CO	DO				BC	BD	CC	CD
1/6	AB	ABBC	ABBD	ABBO	ABCD	ABCO	ABDO		1/6	AB	ABBC	ABBD	ABCC	ABCD
2/6	AC	ABCC	ABCD	ABCO	ACCD	ACCO	ACDO		1/6	AC	ABCC	ABCD	ACCC	ACCD
2/6	BC	BBCC	BBCD	BBCO	BCCD	BCCO	BCDO		1/6	AO	ABCO	ABDO	ACCO	ACDO
1/6	CC	BCCC	BCCD	BCCO	CCCD	CCCO	CCDO		1/6	BC	BBCC	BBCD	BCCC	BCCD
									1/6	BO	BBCO	BBDO	BCCO	BCDO
									1/6	CO	BCCO	BCDO	CCCO	CCDO
		BC	BD	BO	CD	CO	DO
	AB	35	0	0	32	-	-				BC	BD	CC	CD
	AC	-	-	-	12	8	-			AB	35	0	-	-
	BC	36	13	-	-	-	-			AC	-	32	8	12
	CC	-	-	-	2	2	-			AO	-	-	-
										BC	36	13	-	-
Other phenotypic classes										BO	-	0	-	-
ADO-	6									CO	-	-	2	2
OO--	3
DO--	2								Other phenotypic classes
AO--	2								AO--	2
	n=153								ADO-	6
									DO--	2
									OO--	3
										n=153

## Sheet: RMS094
ESM 2: Tables showing the inheritance patterns observed according to the different alleles amplified by SSRs in the K5 population, cells having the same colour show the phenotypic classes which can not be separatly distinguished, n: total number of individuals in the progeny
RMS094
ABCO X CDEO
		1/6	1/6	1/6	1/6	1/6	1/6
		CD	CE	CO	DE	DO	EO
1/6	AB	ABCD	ABCE	ABCO	ABDE	ABDO	ABEO
1/6	AC	ACCD	ACCE	ACCO	ACDE	ACDO	ACEO
1/6	AO	ACDO	ACEO	ACOO	ADEO	ADOO	AEOO
1/6	BC	BCCD	BCCE	BCCO	BCDE	BCDO	BCEO
1/6	BO	BCDO	BCEO	BCOO	BDEO	BDOO	BEOO
1/6	CO	CCDO	CCEO	CCOO	CDEO	CDOO	CEOO
		CD	CE	CO	DE	DO	EO
	AB	8	8	7	2	3	2
	AC	4	16	13	9	-	-
	AO	-	-	-	4	4	3
	BC	13	7	6	4	-	-
	BO	-	-	-	2	1	0
	CO	7	5	10	4	-	-
Other phenotypic classes
ABCDE	8
ABOO	4
	n=154

[truncated: 3 more sheets: Rw10J19, Rw55E12, Rw59A12]
